# Supplementary material for: Effects of Lactobacillus rhamnosus and Enterococcus faecalis Supplementation as Direct-Fed Microbials on Rumen Microbiota of Boer and Speckled Goat Breeds
Source: Vet Sci. 2021 Jun 7;8(6):103. doi: 10.3390/vetsci8060103 (PMC8229190; doi:10.3390/vetsci8060103)
Supplement: Supplementary file 1 [file vetsci-08-00103-s001.zip]

Archive with 1 entries (1 files):
- vetsci-1204447-supplementary.pdf
